# Supplementary material for: Incentivisation practices and their influence on physicians’ prescriptions: A qualitative analysis of practice and policy in Pakistan
Source: PLOS Glob Public Health. 2023 Jun 29;3(6):e0001890. doi: 10.1371/journal.pgph.0001890 (PMC10309616; doi:10.1371/journal.pgph.0001890)
Supplement: S1 Data — In the S1 Data, interviewee codes correspond to the participant (either ‘GP’ i.e., physician or ‘MSR’) followed by their number in the interview sequence and the date the interview was conducted. For the physician interviews, the ‘GP’ in the code is followed by the first letter of the district in which the physician’s clinic is located. For example, GPE-004 refers to a physician in the East district of Karachi, who was fourth in the interview sequence. The MSR interviews did not have a district location and are thus simply followed by their number in the sequence. (XLSX) [file pgph.0001890.s001.xlsx]

## Sheet: Illustrative quotes
	Interviewee	Important/Illustrative Quotes
	GP	"You notice that if I open a clinic at such a place where there are already a lot of doctors, then my needs are also disturbed that I can’t do it."
	GP	"In the hospitals, work was not done to the extent to get health facilities. Approach of the people is also towards GP."
	GP	"With respect to the companies, if he is prescribing because he is getting extra benefits of any kind, then 100% it depends upon the doctors. I don’t do that."
	GP	"When I used to practice there, I used to write very few prescriptions. Objection used to come both from the medical store and from the reps of the medical companies that this doctor just writes one or two medicines and doesn’t write a lot of medicines."
	GP	"I just said that you accept from the company who you are already prescribing whether it is national or multinational. The top companies whose products have efficacy, you should do it and go."
	GP	"Anything can click on someone. You cannot say that your session has just gone like that. Doctors have their own thinking."
	GP	"Second thing is he is having financial issues so he is doing this to increase hisr finances."
	GP	"One or two came and said we can do this for you. One thing is I am not fond of this. That is why I refused them. The ones who approach me are from good companies."
	GP	"You see if someone offers me then my reason to go there will be to update myself in whatever respect and whichever CME it is. If it is CME, I will get credit hours. My interest will be to that extent."
	GP	"It can be made mandatory, but I think that the attendance may not be that much as you would expect. I don’t think many doctors will attend it."
	GP	"This is like price of petrol which every other day goes up. You tell me yourself that what is their focus on? It is only fees and nothing else."
	GP	"What incentive and how much is the government giving, I am going to compare it with that."
	GP	"Genuine problems will be there, definitely there will be problems but they will be fewer. There will be a lot of fake problems."
	GP	"Today after ten years I am seeing that where there used to be ten companies, now there are hundred. Competition has increased a lot."
	GP	"When the three companies will merge, they will have one management. Sales force is the same."
	GP	"There are restrictions in Sena. In Indus there is a lot. The doctors who groomed me and the focus they had which I adopted, I may not be able to do it at all. Maybe no one will be able to do it."
	GP	"If you want to keep it constant, there should be ethics for pharmaceutical companies; there should be some law that they are not able to approach the doctors like this."
	GP	"Then DARP will control the pharmaceutical companies or the products which are being made. Lets us take a product, paracetamol. One thousand companies are making it. Why are you giving them permission?"
	GP	"I will say the role of DARP, PMC and Healthcare Commission with the pharmas, these three should get together and make a role so all these issues which we have discussed can be solved. It is not that it will not happen. These three should do it together and through proper channels."
	GP	"I realized that there are no basic health facilities here. Then I took some steps and discussed with the seniors that I want to make a centre here from where basic health services are given."
	GP	"Yes they can through internet, by reading notes of any institution, they can do professional visits and they can diagnosis in a professional way."
	GP	"That depends upon their conscience whether they think correct or wrong. I have visited many clinics. I am surprised that even though they are qualified, but their wishes have made them blind that the oath we take after graduation to serve humanity, where are we serving, we have become butchers. "
	GP	"Same injection formula made by a local company, they are giving 40% or 30% to the doctor, 14% to the pharmacy, so they are saving 50%."
	GP	"Now a doctor when he graduates, the expenses are in millions. If he works in a big hospital and the pay he is getting seventy to eighty thousand rupees, his needs are not being met."
	GP	"I am reading the notes on diseases by the good brand pharmaceutical companies, because every doctor has its own way of consulting and studying the disease and for that it is better he studies the product of better company, follow its action and reaction. "
	GP	"Now the technicians who are working in Aga Khan or other labs, for their own sake they are taking blood of a patient and they are giving heavy percentage to a doctor on that. On the other hand big labs like Dow or Aga Khan, they are not giving any percentage to the doctor. What they do is that they prefer local labs inside the clinic only, they make small collection units and based on my knowled…
	GP	"The big people who are sitting in the Health institute, they have made factories inside their homes. They are making energy juices at home. They make liquid in the drum and make It sweet and give it. Is that legal, they should seal it. Then they are distributing it to the doctors"
	GP	"So a GP in the area or in the society becomes like a saint(peer) as whatever he says, people will follow it."
	GP	"Some women are there who are widow and have four five children, so I tell them leave the fees. They still give us fifty rupees."
	GP	"Now in his mind it is there like an area SHO spends money and comes. His first target is to recover the money and then we will see what we have to do."
	GP	"They will say this is Cefixime and that is Cefixime. But there is a huge difference in producing and sourcing. Poor patients don’t know anything especially who are from villages or from periphery they are coming from Baldia. Doctor prescribes multi vitamin of a fake company."
	GP	"Yes the patients say that now to prescribe them a medicine which is available everywhere or of a good company."
	GP	"Now this has become common practice that every laboratory gives commission to doctors. Because of that what happens is that they are writing unnecessary tests which are not even required but they are still writing it."
	GP	"If I send a case for surgery (cholecystectomy) or hernia, even the surgeons give commission to doctors. If you send a case of Cholecystectomy, you will get three or four thousand rupees per case. This is very common."
	GP	"Right now you use this medicine for three four days and when you get better, then you use the ones I have written at the bottom."
	GP	"He should be made to realize that you are just not making money. Whatever money you have made, you are making. You have to look after life after death."
	GP	"no matter which doctor you will interview, no doctor will answer this question and admit that yes this is my target at the end of the month if give anti-biotic of this company"
	GP	"If a GP after all the expenses etc earns ten to fifteen thousand rupees a day, then he can fulfill all his requirements. But these days whether it is a doctor or anyone else, there is a lot of greed."
	GP	"If a person is getting bad, then to make him like this there are a lot of factors are involved."
	GP	"And the company we went with, their medicine is fifty rupees more, and believe me they both do the same work, but out of compulsion we have to write the expensive one because we went with them. So this is one issue where we have to write that medicine."
	GP	"They will teach about a medicine for half an hour to an hour just to show the government. But the basic purpose is to take the doctors out for outing and sightseeing. But often what happens is that most doctors don’t even attend the CME. Company people are presenting and the doctor is roaming around outside. So that CME does not have any credit."
	GP	"To minimize it if we put ban on the companies that you cannot have tours, company people will make under the hand deals."
	GP	"So now the attraction the store has is that he is getting 10% extra on this one. So they try to sell more of this medicine. He is getting 15% on this, 15% on this, 15% on this. Patient can buy anyone of those."
	GP	"When you came, I was filling PMC form only. I have seen my friends and colleagues, there is no real interest in doing it; some have done it and some have not done it. It is like this the way we were in PMDC. Here we don’t know what is going on."
	GP	"So whoever the patient is, he will have limited knowledge. I can take him for a ride at any time."
	GP	"Here unnecessarily labs are being done which have no justification at all and from there 50 to 70% commission is being taken … I am telling you that it has been five months since I have opened my clinic and already 30 to 40 lab people have visited me. They talk to you openly, we will give you 50%, you give us the business."
	GP	"So this contract which is done beforehand that I will prescribe this much anti-biotic or any other medicine, this is totally wrong and there should be a law that you cannot have a contract."
	GP	"The counseling which is done by people wearing suit etc, we go there for lunch only. If the counseling is done by the Ulema etc, it will be more effective."
	GP	"The way it should be is that there should be an institute to monitor all these multinational pharmaceutical companies and franchises."
	GP	"With due respects, laws are made in Pakistan for making money, not to be implemented. When this kind of things happens, police is making money from you."
	GP	"General pays 50 and VIP pays 100. There are 50 patients of 100 and 300 patients of 50 but their number comes earlier. It is because of the community and because of less numbers of doctors."
	GP	"The way he deals with the patient, the relationship he has with the patient, when the patient sees his face or listening to his voice makes him better, all this has nothing to do with that."
	GP	"Every doctor has some kind of arrangement, whether it is me or a small doctor or a big doctor or a quack, the sale is counted towards him."
	GP	"There will be no one after us. Our kids are not going to sit. My kid is in the US; he will not come back and do this."
	GP	"Whoever is sitting even the old GP he has to keep himself update because he has to compete that if someone takes his prescription and takes it to Aga Khan, they will say the medicine for that particular ailment is not there. Usually most of them keep themselves updated."
	GP	"How many medicines are there on consultant paper? We copy the consultants … They don’t have to pay 1500 rupees fees, just give all of them in one go. For this we have to change the prescription habits of consultants."
	GP	"Company person cannot support that much that the whole house can run on it. He won’t give millions of rupees. He gets from lab and other places."
	GP	"It is very good if we are supporting yourself academically. Whatever education we learn benefits the destiny of our patients."
	GP	"Like the fees was not much four or five for us and ten for consultants. If you conduct CME’s like I used to conduct CME’s for GSK, then we used to get more, 20 for one time. Audience used to get 2 and I used to get 20."
	GP	"It is true but we don’t do it. In my circle, many doctors are practicing it. "
	GP	"I also have medical store with my clinic but I don’t force patient to buy medicine from here. They can go anywhere. I prescribed medicine of local companies that is available on any medical store."
	GP	"Patients want antibiotics, if you don’t prescribe, may lose patient."
	GP	"We also read ethics I our graduation. But it does not seem to make many changes."
	GP	CME is good. I personally have attended it twice . There are many attractions but knowledge is also there. It is a good opportunity to get relaxed. On probing he replied, “it is ethically not good. But you know there corruption in society and we are part of it.”
	GP	"If Government fixes the fee 1000, they cannot afford it. My fee is 300, some pay it, and someone come and pays only 100."
	GP	"Betterment can be there but participation by doctors will be difficult."
	GP	"Bhutto has introduced writing generic but it failed. There were many reason behind, I don’t recall. I think marketing was not there or there was no involvement of dotors."
	GP	"We do not have so many pharma companies in our time. There were only multinational companies. Now, there are so many national companies here working. "
	GP	"It is the fault of the government, they have given licenses to so many companies that now doctors don’t have any choice."
	GP	"There is competition among companies which put them offering gifts to doctors so they prescribe medicine of thaire company. "
	GP	"It is the fault of the government, they have given licenses to so many companies that now doctors don’t have any choice."
	GP	"It is very difficult to explain. I don’t think region has any effect on it. Problem is in system. if system is not in right way, no one can be right."
	GP	"Second when the society is corrupt than everyone comes in that corruption. It is kind of corruption."
	GP	"Some of them are financially strong, then for them it is not an issue. There is variation from person to person."
	GP	"If you want to attend or update yourself, you can do it … How can you say they are going to conferences for professional development? I don’t think they are going for that. They are going for outing."
	GP	"That cannot finish. The type of environment we are sitting in, it cannot finish in anyone."
	GP	"If they want that a doctor only safe practices, then if the government pays him 50,000 rupees plus to every registered doctor, then probably they may come to safe practice."
	GP	"We thought they have made something good. But in practical, there is nothing. Have the quacks finished, has the protection been given. Nothing. Institutions are made, rules are drafted. But who is going to do it?"
	GP	"Doctors are already sitting in life threatening position, then this thing will increase more that a rule is made you cannot threaten a doctor, you cannot make noise."
	GP	"If there is public awareness and what you were saying they write anti-biotic, the patient can himself discuss with the doctor. He will also have awareness why is the doctor writing that."
	GP	"What I am saying is that the government should be behind doctors and not patients."
	SR	"What do most of the companies do if authorities come to check if there is an inflow and outflow of cash? Most of the companies give material items [instead]. There is a well-established arrangement of doctors in the electronics market; when a one or one and half ton AC comes [to the doctor] from the company, it will come here and go there [to the electronic market], and they will exchange it for…
	SR	"But to achieve the specific [sales] target, the company has not allowed offering cash, but the company has said this, that if you give the doctor an ECG machine then he can do a good diagnosis."
	SR	"They get the whole clinic renovated. Everything comes [with] it, from 0 to 100: it includes repainting it, there is work on the doors, or the furniture .. the needs of the patient in the waiting area [of the clinic] are fulfilled."
	SR	"So [MSRs] say [to doctors] that we know your daughter is taking pre-medical [examination for] getting admission for an MBBS degree and we have heard she is quite good, but she couldn’t get admission in [a public college]. But if you want to get her into a [higher fee] private college, then we can support."
	SR	"What happens is that the “A class” doctors… they resist having any irrelevant discussions with them. If we look at “B class” doctors, they have a friendly nature...So, the “B class” doctor is not only friendly, but he is also not resisting this kind of discussion [about incentives]."
	SR	"[Sometimes] we get our medicines prescribed on footwork meaning we go on daily routine and meet them. Doctors feel good that he has come, and I will write it because of him. Second one is, even though we are meeting, until we give cash, he is not going to write it."
	SR	"It depends upon the need. If the doctor needs cash, then 20% is in the form of cash. If their need is to get a tour, then it can be in the form of tour. If the need is for planning anniversary, then it will be in that form. So as per the need, the doctor is going to tell you."
	SR	"The doctors can ask anything… And whatever amount of money they give to the doctors, then to such ratio the doctor will give them business."
